# Supplementary material for: Quantitative analysis of commensal Escherichia coli populations reveals host-specific enterotypes at the intra-species level
Source: Microbiologyopen. 2015 May 29;4(4):604–15. doi: 10.1002/mbo3.266 (PMC4554456; doi:10.1002/mbo3.266)
Supplement: Supplementary file 1 [file mbo30004-0604-sd1.xlsx]

## Sheet: Feuil1
Table S1: Main genotypic characteristics of the 43 phylogroup B2 Escherichia coli commensal strains of human and animal origins
	Strain ID	Phylogroup	B2 subgroup	O type	kpSE	neuC	sfa/foc	iroN	iucC	iha	papC	papG II	papG III	hlyC	cnf1	hra	sat	ireA	usp	ompT	ibeA	fyuA	irp2	traT	clbQ	Virulence score (numbre of virulence factors)
Human exclusive strains	002-002 ccl	B23	UA*	O75	0	0	1	1	0	0	1	0	1	1	1	1	0	0	1	1	0	1	1	0	1	11
	002-002 cf	B23	UA	NT†	1	1	0	1	1	0	0	0	0	0	0	0	0	0	1	1	1	1	1	1	0	10
	003-007	B23	IX	O18	1	1	1	1	0	0	0	0	0	0	0	1	0	1	1	0	1	1	1	1	1	12
	003-008	B23	IV	O2b	1	1	1	1	0	0	1	0	1	1	1	0	0	0	1	1	0	1	1	0	1	13
	003-011	B23	UA	O75	0	0	1	1	0	0	1	0	1	0	0	0	0	0	1	0	1	1	1	0	1	9
	005-015	B23	I	NT	1	1	0	1	0	0	0	0	0	0	0	0	0	0	1	1	1	1	1	1	0	9
	011-005	B23	I	O25b	0	0	0	0	1	1	0	0	0	0	0	0	1	0	1	1	1	1	1	1	0	9
	013-002	B23	IX	O1	1	1	0	1	1	0	1	1	0	1	0	0	1	1	1	1	0	1	1	1	0	14
	013-005	B23	IX	O2a	1	1	0	1	0	0	1	1	0	0	0	0	0	1	1	0	0	1	1	1	1	11
	020-014	B23	II	O18	0	0	0	0	1	1	0	0	0	0	0	0	1	0	1	1	0	1	1	1	1	9
	020-018 ccl	B23	I	O2b	1	1	0	1	1	0	0	0	0	0	0	0	0	0	1	1	1	1	1	1	0	10
	025-016	B23	IV	NT	1	1	1	1	0	0	1	0	1	1	1	1	0	0	1	1	0	1	1	0	1	14
	032-003	B23	IX	O1	1	1	0	1	1	0	1	1	0	0	0	0	0	1	1	1	0	1	1	1	0	12
	025-006	B23	UA	NT	0	0	0	0	1	0	0	0	0	0	0	0	0	0	0	1	1	0	0	0	0	3
	003-005 cf	B23	IV	NT	1	1	0	0	1	0	0	0	0	0	0	0	0	0	1	1	1	1	1	1	0	9
	001-005	B23	IV	O2b	1	1	1	1	0	0	1	0	1	0	0	1	0	0	1	0	0	1	1	0	1	11
	004-004	B23	II	O6a	0	0	1	1	0	1	0	0	0	0	0	0	1	0	1	1	0	1	1	0	1	9
	020-015	B23	IV	O2b	1	1	1	1	0	0	1	0	1	1	1	1	0	0	1	1	0	1	1	0	1	14
	003-004	B23	II	O2b	0	0	1	1	0	0	0	0	0	1	1	1	0	0	1	1	0	1	1	0	1	9
	012-001	B23	II	O6a	0	0	1	1	0	0	0	0	0	1	1	1	0	1	1	1	0	1	1	0	1	11
Human non-exclusive strains	016-002	B23	IV	O2b	1	0	0	1	0	0	0	0	0	0	0	0	0	0	1	1	1	1	1	1	0	7
	003-013 cf	B23	IX	O1	1	1	0	1	1	0	1	1	0	0	0	0	0	1	1	1	0	1	1	1	0	12
	017-001	B23	VII	O75	1	0	0	0	1	1	0	0	0	0	0	0	1	0	1	1	0	1	1	1	1	10
	020-005	B23	I	NT	1	1	0	1	0	0	0	0	0	0	0	0	0	0	1	1	1	1	1	1	0	9
	025-001 c1	B23	II	O6a	0	0	1	1	0	0	1	0	1	1	1	1	0	0	1	1	0	1	1	0	1	12
	005-018	B23	VII	O75	0	0	0	0	0	1	1	1	0	0	0	0	1	1	1	1	0	1	1	1	0	10
	010-004	B23	I	NT	1	1	0	1	0	0	0	0	0	0	0	0	0	0	1	0	1	1	1	1	0	8
	013-008	B23	VIII	O81	0	0	0	0	0	1	0	0	0	0	0	0	0	1	1	1	0	0	0	0	0	4
	025-003	B23	V	O16	1	1	0	0	0	1	1	1	0	1	0	0	1	1	1	1	0	1	1	1	0	13
	025-014	B23	I	NT	1	1	0	1	0	0	0	0	0	0	0	0	0	0	1	1	1	1	1	1	0	9
Animal strains	WR9	B23	IV	O2b	1	1	1	1	0	0	0	0	0	0	0	0	0	0	1	1	0	1	1	0	1	9
	WR11	B23	I	NT	1	0	0	0	0	0	0	0	0	0	0	1	0	0	1	1	1	1	1	0	0	7
	WR13	B23	UA	NT	0	0	0	0	0	0	0	0	0	0	0	1	0	0	0	1	0	1	1	0	0	4
	Sanglier 3	B22	UA	NT	1	1	0	0	1	0	0	0	0	0	0	1	0	1	1	1	1	1	1	1	0	11
	WR17	B23	UA	NT	0	0	0	1	0	0	0	0	0	0	0	0	0	0	0	1	1	1	1	1	0	6
	Mouton 16	B22	UA	NT	0	0	0	0	0	0	0	0	0	0	0	0	0	0	0	0	0	0	0	0	0	0
	WR 10	B23	II	NT	0	0	0	1	0	0	0	0	0	0	0	0	0	0	0	1	0	1	1	1	0	5
	Cerf 10	B23	UA	NT	1	0	0	0	0	0	0	0	0	0	0	1	0	1	0	1	0	1	1	0	0	6
	Cerf 13	B23	IV	O2b	1	1	0	0	0	0	0	0	0	0	0	1	0	1	1	1	1	0	0	0	0	7
	Mouton 20	B22	UA	O6	1	0	0	0	0	0	0	0	0	1	0	0	0	1	0	0	0	1	1	1	0	6
	Sanglier 16	B23	I	NT	1	0	0	1	0	0	0	0	0	0	0	0	0	0	1	1	1	1	1	1	0	8
	WR15	B23	III	NT	0	0	0	1	0	0	0	0	0	0	0	0	0	0	0	1	1	1	1	1	0	6
	Faon 4	B23	II	O4	1	0	1	1	0	0	0	0	0	0	0	0	0	0	1	1	0	1	1	0	1	8
* UA=unassignable by the PCR based assay (see Material and Methods).
† NT=Not typable by the PCR based assay (see Material and Methods).
